# Supplementary material for: The effect of piling behavior on the production and mortality of free-range laying hens
Source: Poult Sci. 2023 Aug 5;102(10):102989. doi: 10.1016/j.psj.2023.102989 (PMC10465951; doi:10.1016/j.psj.2023.102989)
Supplement: Supplementary file 2 [file mmc2.zip]

Archive with 3 entries (3 files):
- Analysis_Data.csv
- Code.R
- Read_me.txt
