# Supplementary material for: The effect of piling behavior on the production and mortality of free-range laying hens
Source: Poult Sci. 2023 Aug 5;102(10):102989. doi: 10.1016/j.psj.2023.102989 (PMC10465951; doi:10.1016/j.psj.2023.102989)
Supplement: Supplementary file 2 [file mmc2.zip › Analysis_Data.csv]

Flock	Day	Age_Mortality	Flock_Size_Mortality	Mortality	Number_Piles	Pile_Duration	Age_Production	Flock_Size_Production	Number_Eggs	Number_Seconds	Floor_Seconds	Other_Seconds	Smother	Missing_data	No_cameras	Floor_area	Feed (g/bird)	Water (ml/bird)	Number_Feeds
1	1	59	4750	3	0	0	59	4749	4105	145	42	103	0	0	5	289.8	149.7	208	7
1	2	59	4749	1	1	47	59	4749	4640	140	51	89	0	0	5	289.8	152.9	201.9	7
1	3	59	4749	0	2	100	59	4749	3775	175	0	175	0	0	5	289.8	150.6	187.4	7
1	4	59	4749	0	2	118	59	4749	4153	193	0	193	0	0	5	289.8	150.8	185.1	7
1	5	59	4749	0	0	0	59	4746	4135	175	0	175	0	0	5	289.8	120.7	179.4	7
1	6	59	4746	3	1	105	60	4743	4291	151	0	151	0	0	5	289.8	155.1	189	7
1	7	60	4743	3	4	257	60	4742	4473	153	54	99	0	0	5	289.8	179.4	207.2	7
1	8	60	4742	1	2	104	60	4742	4535	215	96	119	0	0	5	289.8	138.8	213	7
1	9	60	4742	0	3	243	60	4741	4216	256	137	119	0	0	5	289.8	153.7	225.2	7
1	10	60	4741	1	4	211	60	4739	4295	155	0	155	0	0	5	289.8	151	230.1	7
1	11	60	4739	2	3	132	60	4738	4639	139	0	139	0	0	5	289.8	143.5	238.4	7
1	12	60	4738	1	4	307	60	4736	4129	169	0	169	0	0	5	289.8	154.3	220.8	7
1	13	60	4736	2	4	278	61	4735	4073	113	78	35	0	0	5	289.8	158.6	228.9	7
1	14	61	4735	1	4	233	61	4733	3702	102	0	102	0	0	5	289.8	152.5	226.4	7
1	15	61	4733	2	4	217	61	4731	4421	101	0	101	0	0	5	289.8	156.6	209.6	7
1	16	61	4731	2	3	39	61	4730	4361	221	20	201	0	0	5	289.8	154.3	220.2	7
1	17	61	4730	1	2	63	61	4727	4326	186	18	168	0	0	5	289.8	153.5	222.8	7
1	18	61	4727	3	4	262	61	4726	4319	179	18	161	0	0	5	289.8	156.3	191.4	7
1	19	61	4726	1	2	142	61	4725	4698	198	25	173	0	0	5	289.8	152.8	215.6	7
1	20	61	4725	1	3	109	62	4723	4182	222	19	203	0	0	5	289.8	157.9	224.1	7
1	21	62	4723	2	5	370	62	4722	4909	229	9	220	0	0	5	289.8	161.6	206.4	7
2	1	57	11144	3	0	0	57	11141	10038	138	45	93	0	0	4	497.56	135.6	211.6	7
2	2	57	11141	3	1	15	57	11137	10177	637	217	420	0	0	4	497.56	134.1	179.2	7
2	3	57	11137	4	0	0	57	11132	9597	237	105	132	0	0	4	497.56	129.5	215.4	7
2	4	57	11132	5	2	95	58	11124	9620	260	108	152	1	0	4	497.56	129.4	183.1	7
2	5	58	11124	8	0	0	58	11120	9584	224	83	141	0	0	4	497.56	129.3	204.5	7
2	6	58	11120	4	1	7	58	11069	9587	227	79	148	1	0	4	497.56	129.3	186.2	7
2	7	58	11069	51	0	0	58	11067	9354	174	80	94	0	0	4	497.56	125.3	121.9	7
2	8	58	11067	2	0	0	58	11063	9772	232	103	129	0	0	4	497.56	101.4	155.8	7
2	9	58	11063	4	0	0	58	11057	9588	228	76	152	0	0	4	497.56	162.3	208	7
2	10	58	11057	6	4	52	58	11052	9200	200	60	140	0	0	4	497.56	136.8	196.6	7
2	11	58	11052	5	0	0	59	11035	9561	201	61	140	1	0	4	497.56	136	193.3	7
2	12	59	11035	17	0	0	59	11033	9721	181	46	135	1	0	4	497.56	125.2	155	7
2	13	59	11033	2	0	0	59	11001	8554	274	114	160	1	0	4	497.56	115.6	188.2	7
2	14	59	11001	32	0	0	59	10637	9367	187	21	166	1	0	4	497.56	146.5	150.7	7
2	15	59	10637	364	0	0	59	10633	9389	209	62	147	0	0	4	497.56	146.8	141.8	7
2	16	59	10633	4	0	0	59	10628	9380	200	50	150	0	0	4	497.56	130.3	124	7
2	17	59	10628	5	1	120	59	10624	9583	223	90	133	1	0	4	497.56	136	131.1	7
2	18	59	10624	4	2	105	60	10617	9507	147	51	96	0	0	4	497.56	141.5	142.1	7
2	19	60	10617	7	1	40	60	10617	9217	217	25	192	0	0	4	497.56	133.3	165.3	7
2	20	60	10617	0	1	30	60	10615	9093	273	64	209	0	0	4	497.56	129.3	311.1	7
2	21	60	10615	2	1	5	60	10605	9607	247	75	172	1	0	4	497.56	143.3	378.8	7
3	1	57	10970	3	0	0	57	10962	9493	228	50	178	0	1	4	450	96.6	222.1	7
3	2	57	10962	8	0	0	57	10960	10289	362	112	250	0	1	4	450	186.4	213.4	7
3	3	57	10960	2	0	0	57	10956	9456	348	161	187	0	1	4	450	144.2	264.2	7
3	4	57	10956	4	0	0	58	10941	9808	278	127	151	1	1	4	450	139.5	206	7
3	5	58	10941	15	1	89	58	10936	9668	203	92	111	1	0	4	450	141	212	7
3	6	58	10936	5	0	0	58	10933	9978	259	120	139	1	0	4	450	137.8	162.7	7
3	7	58	10933	3	0	0	58	10924	9658	252	121	131	0	0	4	450	143.2	134.9	7
3	8	58	10924	9	0	0	58	10922	10491	351	176	175	1	0	4	450	137.3	180	7
3	9	58	10922	2	0	0	58	10920	9702	233	85	148	0	0	4	450	139.6	222.5	7
3	10	58	10920	2	0	0	58	10915	9773	271	74	197	0	0	4	450	142.2	205.7	7
3	11	58	10915	5	0	0	59	10913	9954	273	131	142	0	0	4	450	138.4	197.6	7
3	12	59	10913	2	0	0	59	10911	9871	338	146	192	1	1	4	450	134.1	138	7
3	13	59	10911	2	1	53	59	10903	9822	325	118	207	0	0	4	450	127.7	157.5	7
3	14	59	10903	8	0	0	59	10526	9641	320	89	231	1	0	4	450	156.5	137.5	7
3	15	59	10526	377	0	0	59	10524	9622	297	108	189	1	0	4	450	135.2	123.5	7
3	16	59	10524	2	1	47	59	10524	9584	263	99	164	0	0	4	450	136.6	117.5	7
3	17	59	10524	0	1	52	59	10523	9458	286	62	224	0	0	4	450	133.6	124.1	7
3	18	59	10523	1	0	0	60	10520	9972	252	81	171	0	0	4	450	136.3	140.6	7
3	19	60	10520	3	0	0	60	10513	9451	308	163	145	0	0	4	450	132.9	157	7
3	20	60	10513	7	0	0	60	10512	9495	351	210	141	1	0	4	450	134.1	151.5	7
3	21	60	10512	1	0	0	60	10510	9437	289	144	145	1	0	4	450	129.5	181.7	7
4	1	19	11998	0	4	149	19	11998	432	230	210	20	0	0	4	450	102.8	130	5
4	2	19	11998	0	3	177	19	11998	689	329	308	21	0	0	4	450	100.7	136.6	5
4	3	19	11998	0	5	208	19	11998	1089	489	450	39	0	0	4	450	100.3	139.7	5
4	4	19	11998	0	5	346	19	11998	1733	701	664	37	0	0	4	450	98.9	130.1	5
4	5	19	11998	0	5	221	19	11997	2216	916	892	24	0	0	4	450	94.7	148.4	5
4	6	19	11997	1	6	174	19	11994	2887	1027	986	41	1	0	4	450	95.2	149.7	5
4	7	19	11994	3	6	200	20	11993	4752	1332	1260	72	1	0	4	450	93.2	161.4	5
4	8	20	11993	1	7	371	20	11992	4935	1335	1260	75	0	0	4	450	97.1	166.9	5
4	9	20	11992	1	3	256	20	11992	6060	1560	1440	120	0	0	4	450	97.2	173.8	5
4	10	20	11992	0	6	334	20	11992	6762	1722	1540	182	0	0	4	450	100.6	192	5
4	11	20	11992	0	4	387	20	11986	7957	1837	1530	307	0	0	4	450	104.9	181.9	6
4	12	20	11986	6	7	406	20	11982	8491	2011	1800	211	1	0	4	450	106.4	191.3	6
4	13	20	11982	4	8	356	20	11980	8940	1560	1350	210	0	0	4	450	102.8	195.3	6
4	14	20	11980	2	7	338	21	11971	9759	939	738	201	1	0	4	450	118.9	189.9	5
4	15	21	11971	9	8	315	21	11968	9559	1639	1456	183	1	0	4	450	91.8	194.7	5
4	16	21	11968	3	8	118	21	11966	10539	1539	1334	205	0	0	4	450	111.1	209	5
4	17	21	11966	2	4	31	21	11958	10660	1480	1230	250	1	0	4	450	110.3	227.6	6
4	18	21	11958	8	3	39	21	11949	10432	1612	1398	214	1	0	4	450	107	213.8	6
4	19	21	11949	9	5	291	21	11936	10690	1330	1122	208	1	0	4	450	101.8	215.1	5
4	20	21	11936	13	5	149	21	11931	10414	1234	1016	218	0	0	4	450	106	221.8	6
4	21	21	11931	5	6	54	22	11921	10626	906	744	162	0	0	4	450	101.2	215.9	6
5	1	21	2924	0	8	128	21	2923	2605	85	42	43	0	0	6	268.61	109.1	165.2	5
5	2	21	2923	1	14	335	21	2923	2609	89	50	39	0	0	6	268.61	110.8	173.8	6
5	3	21	2923	0	8	177	21	2923	2596	76	51	25	0	1	6	268.61	108.5	169.7	6
5	4	21	2923	0	11	262	21	2923	2584	64	43	21	0	0	6	268.61	112.2	169.7	6
5	5	21	2923	0	12	257	22	2923	2592	72	50	22	0	0	6	268.61	112.9	175.2	6
5	6	22	2923	0	4	25	22	2922	2742	210	0	210	0	0	6	268.61	107.4	169.3	6
5	7	22	2922	1	11	137	22	2922	2895	195	0	195	0	0	6	268.61	102	188.6	6
5	8	22	2922	0	18	297	22	2922	2582	62	41	21	0	0	6	268.61	121.2	223.5	6
5	9	22	2922	0	1	23	22	2922	2764	64	42	22	0	0	6	268.61	115.7	195.4	6
5	10	22	2922	0	5	120	22	2922	2785	85	55	30	1	0	6	268.61	97.5	214.6	6
5	11	22	2922	0	4	101	22	2922	2632	112	82	30	0	0	6	268.61	118.1	233.7	6
5	12	22	2922	0	8	162	23	2921	2647	127	96	31	0	0	6	268.61	114.7	208.8	6
5	13	23	2921	1	5	108	23	2921	2801	101	75	26	0	0	6	268.61	107.5	227.7	6
5	14	23	2921	0	8	114	23	2920	2696	163	0	163	0	0	6	268.61	106.5	218.1	6
5	15	23	2920	1	8	133	23	2920	2682	162	0	162	0	0	6	268.61	112.7	189	6
5	16	23	2920	0	6	69	23	2920	2753	53	36	17	0	0	6	268.61	117.1	206.8	6
5	17	23	2920	0	6	112	23	2920	2757	57	38	19	0	1	6	268.61	117.8	172.3	6
5	18	23	2920	0	5	118	23	2919	2787	87	60	27	0	1	6	268.61	120.9	200.3	6
5	19	23	2919	1	6	125	24	2919	2589	69	38	31	0	0	6	268.61	94.2	167.5	6
5	20	24	2919	0	3	80	24	2919	2936	56	35	21	0	0	6	268.61	119.9	162.4	6
5	21	24	2919	0	2	80	24	2919	2921	41	21	20	0	0	6	268.61	114.4	165.5	6
6	1	21	2996	0	5	232	21	2996	2674	154	98	56	0	0	6	267.01	105.1	159.9	5
6	2	21	2996	0	5	123	21	2996	2522	182	90	92	0	0	6	267.01	106.1	172.2	6
6	3	21	2996	0	9	142	21	2996	2865	165	99	66	0	0	6	267.01	117.8	160.6	6
6	4	21	2996	0	9	222	21	2996	2833	133	85	48	0	0	6	267.01	112.5	170.2	6
6	5	21	2996	0	6	118	22	2996	2644	124	82	42	0	0	6	267.01	103.1	174.6	6
6	6	22	2996	0	3	79	22	2994	2977	444	0	444	0	0	6	267.01	112.8	167.9	6
6	7	22	2994	2	6	121	22	2993	2486	429	0	429	0	0	6	267.01	112.2	178.7	6
6	8	22	2993	1	4	108	22	2993	2619	99	68	31	0	0	6	267.01	112.9	182.1	6
6	9	22	2993	0	6	51	22	2993	2818	118	65	53	0	0	6	267.01	108.9	173.1	6
6	10	22	2993	0	2	53	22	2993	2678	158	109	49	0	0	6	267.01	103.9	187.8	6
6	11	22	2993	0	4	89	22	2992	2779	259	209	50	0	0	6	267.01	119.6	208.2	6
6	12	22	2992	1	3	92	23	2992	2738	218	178	40	0	0	6	267.01	116	193.5	6
6	13	23	2992	0	3	21	23	2992	2723	203	161	42	0	0	6	267.01	93.2	207.2	6
6	14	23	2992	0	5	65	23	2992	2514	338	0	338	0	0	6	267.01	103.9	218.9	6
6	15	23	2992	0	4	179	23	2992	2751	231	0	231	0	0	6	267.01	109.6	163.8	6
6	16	23	2992	0	6	130	23	2992	2671	151	105	46	0	0	6	267.01	115.3	181.8	6
6	17	23	2992	0	8	170	23	2992	2807	107	58	49	0	0	6	267.01	122.3	178.1	6
6	18	23	2992	0	8	95	23	2992	2856	156	104	52	0	1	6	267.01	115.3	194.8	6
6	19	23	2992	0	2	97	24	2992	2657	137	84	53	0	1	6	267.01	121.3	175.1	6
6	20	24	2992	0	4	76	24	2992	2988	108	61	47	0	1	6	267.01	121.3	171.1	6
6	21	24	2992	0	3	119	24	2991	2980	100	53	47	0	1	6	267.01	122.7	172.8	6
7	1	18	15996	0	7	479	18	15996	269	269	175	94	0	0	6	910	93	131.2	4
7	2	18	15996	0	7	370	18	15996	461	461	321	140	0	0	6	910	101.7	147.1	4
7	3	18	15996	0	9	446	18	15996	731	731	444	287	0	0	6	910	100	161.3	4
7	4	18	15996	0	10	452	18	15995	1065	1065	588	477	0	0	6	910	99.5	164.8	4
7	5	18	15995	1	11	429	19	15995	1798	1798	855	943	0	0	6	910	104.1	185.8	4
7	6	19	15995	0	8	270	19	15995	2725	2725	1177	1548	0	0	6	910	105	170.9	4
7	7	19	15995	0	7	272	19	15995	3706	3706	1906	1800	0	0	6	910	104.2	72.2	5
7	8	19	15995	0	7	229	19	15995	5036	1796	1747	49	0	0	6	910	106.3	NA	4
7	9	19	15995	0	10	401	19	15994	5276	1676	1587	89	0	0	6	910	98.1	NA	5
7	10	19	15994	1	7	274	19	15961	6343	1663	1603	60	0	0	6	910	107.5	NA	5
7	11	19	15961	33	8	260	19	15942	7374	1974	1902	72	1	0	6	910	104.4	NA	5
7	12	19	15942	19	10	248	20	15942	8924	2444	2318	126	1	0	6	910	73.1	NA	5
7	13	20	15942	0	3	105	20	15942	9447	2427	2320	107	0	0	6	910	101	NA	5
7	14	20	15942	0	1	6	20	15938	10777	2857	2722	135	0	0	6	910	87.9	NA	5
7	15	20	15938	4	8	342	20	15937	11390	2930	2788	142	0	0	6	910	116.3	NA	5
7	16	20	15937	1	14	420	20	15936	10914	1554	1382	172	0	0	6	910	115.1	NA	5
7	17	20	15936	1	12	421	20	15936	11928	3108	2958	150	0	0	6	910	92.1	NA	5
7	18	20	15936	0	13	347	20	15934	10279	2719	2625	94	0	0	6	910	90.2	NA	5
7	19	20	15934	2	8	266	21	15934	11784	2964	2834	130	0	0	6	910	92.2	NA	5
7	20	21	15934	0	8	175	21	15934	12696	2436	2299	137	0	0	6	910	104.6	NA	6
7	21	21	15934	0	5	229	21	15931	11124	2844	2685	159	0	0	6	910	108.1	NA	6
8	1	18	15999	0	15	895	18	15999	181	181	124	57	0	0	6	910	91.2	128.9	4
8	2	18	15999	0	11	626	18	15999	295	295	212	83	0	0	6	910	96.4	150.4	4
8	3	18	15999	0	11	506	18	15999	577	577	357	220	0	0	6	910	108.5	151.2	4
8	4	18	15999	0	8	359	18	15998	805	805	460	345	0	0	6	910	102.4	176.3	4
8	5	18	15998	1	5	164	19	15998	1281	1281	638	643	0	0	6	910	99.1	171.5	4
8	6	19	15998	0	9	349	19	15998	2048	2048	925	1123	0	0	6	910	103.3	171.7	4
8	7	19	15998	0	11	407	19	15998	2559	2559	1286	1273	0	0	6	910	100.5	179.3	4
8	8	19	15998	0	8	303	19	15996	5211	1791	1725	66	0	0	6	910	107.3	175.2	5
8	9	19	15996	2	9	330	19	15991	5383	1963	1786	177	0	0	6	910	101.8	187.1	5
8	10	19	15991	5	11	469	19	15847	6038	1538	1499	39	0	0	6	910	101.2	190.2	5
8	11	19	15847	144	10	386	19	15828	7789	2209	2159	50	1	0	6	910	107.5	186.2	5
8	12	19	15828	19	6	287	20	15828	8348	2048	1911	137	1	0	6	910	99.6	202.2	5
8	13	20	15828	0	1	55	20	15828	9288	2448	2361	87	0	0	6	910	98.2	219.4	5
8	14	20	15828	0	1	13	20	15828	10534	2074	1877	197	0	0	6	910	91	239.5	5
8	15	20	15828	0	8	249	20	15828	10923	2463	2320	143	0	0	6	910	94.9	176.7	5
8	16	20	15828	0	12	400	20	15828	12707	2447	2241	206	0	0	6	910	105.2	197.1	5
8	17	20	15828	0	12	469	20	15828	12020	2840	2720	120	0	0	6	910	106.1	192.2	5
8	18	20	15828	0	15	391	20	15828	12875	2975	2815	160	0	0	6	910	114	211.7	5
8	19	20	15828	0	7	228	21	15798	13472	2852	2712	140	0	0	6	910	115.2	212	5
8	20	21	15798	30	6	150	21	15791	13288	2668	2482	186	1	0	6	910	136.7	209.5	7
8	21	21	15791	7	9	284	21	15790	13274	2834	2650	184	1	0	6	910	113.9	211.8	6
9	1	72	14748	3	2	200	72	14748	13013	160	40	120	0	0	4	728	146.5	228.5	8
9	2	72	14748	0	1	40	72	14745	12814	150	30	120	0	1	4	728	171.1	237.9	7
9	3	72	14745	3	2	352	72	14744	12817	139	71	68	0	1	4	728	155.4	232	7
9	4	72	14744	1	3	527	72	14744	12890	181	15	166	0	1	4	728	154.7	229	9
9	5	72	14744	0	2	644	73	14739	12954	170	20	150	0	1	4	728	140.4	228	8
9	6	73	14739	5	2	538	73	14734	12911	145	15	130	0	0	4	728	143.4	238	7
9	7	73	14734	5	0	0	73	14730	12921	213	75	138	0	1	4	728	132.6	238	7
9	8	73	14730	4	0	0	73	14724	12731	150	20	130	0	1	4	728	152.6	242.4	7
9	9	73	14724	6	2	516	73	14721	12808	142	22	120	1	1	4	728	137.2	235.9	7
9	10	73	14721	3	2	162	73	14721	12836	161	20	141	0	0	4	728	140.1	231.7	7
9	11	73	14721	0	2	99	73	14713	12748	150	0	150	0	0	4	728	120	227	6
9	12	73	14713	8	0	0	74	14709	12782	167	15	152	1	0	4	728	132.1	224.7	7
9	13	74	14709	4	1	145	74	14702	12893	282	139	143	0	0	4	728	140.3	222.7	7
9	14	74	14702	7	1	71	74	14698	12810	262	136	126	0	0	4	728	134.3	224.6	7
9	15	74	14698	4	1	196	74	14695	12726	267	117	150	0	0	4	728	142.1	224.8	7
9	16	74	14695	3	0	0	74	14693	12513	259	125	134	0	0	4	728	135	226.7	7
9	17	74	14693	2	1	197	74	14690	12480	302	112	190	0	0	4	728	141.8	234.2	7
9	18	74	14690	3	2	218	74	14690	12540	266	114	152	0	0	4	728	134.7	224.2	7
9	19	74	14690	0	3	152	75	14680	12401	277	142	135	0	0	4	728	138.5	236.4	7
9	20	75	14680	10	1	72	75	14678	12463	299	135	164	0	0	4	728	147.1	239.5	7
9	21	75	14678	2	1	56	75	14675	12663	273	140	133	0	0	4	728	148.2	236.2	7
10	1	28	15927	0	3	145	28	15925	14920	94	0	94	0	0	4	728	131.9	221.9	8
10	2	28	15925	2	2	224	28	15925	15013	82	20	62	0	1	4	728	129	221.6	7
10	3	28	15925	0	2	104	28	15925	14900	106	24	82	0	0	4	728	105.1	221.2	6
10	4	28	15925	0	3	144	28	15925	14939	130	60	70	0	0	4	728	137.4	226.3	7
10	5	28	15925	0	1	86	28	15925	15029	90	30	60	0	0	4	728	129.7	225.5	7
10	6	28	15925	0	2	99	28	15925	15045	89	12	77	0	0	4	728	134.6	228.8	7
10	7	28	15925	0	2	286	29	15925	15003	224	150	74	0	0	4	728	132.2	225.6	7
10	8	29	15925	0	3	178	29	15925	15017	82	22	60	0	0	4	728	133.6	224	7
10	9	29	15925	0	1	2	29	15925	15000	214	120	94	0	0	4	728	131.2	223.7	7
10	10	29	15925	0	0	0	29	15922	15014	226	156	70	0	0	4	728	146.6	226.1	7
10	11	29	15922	3	2	189	29	15922	15079	128	30	98	1	0	4	728	138.6	224.2	7
10	12	29	15922	0	1	93	29	15922	15075	116	30	86	0	0	4	728	146.8	229.8	7
10	13	29	15922	0	3	163	29	15921	15132	87	10	77	0	1	4	728	132	231.6	7
10	14	29	15921	1	3	199	30	15921	15131	141	62	79	0	0	4	728	138.1	234.2	7
10	15	30	15921	0	3	332	30	15919	15164	213	150	63	0	0	4	728	133.2	226.6	7
10	16	30	15919	2	2	123	30	15919	15136	267	181	86	0	0	4	728	134.8	228	7
10	17	30	15919	0	4	217	30	15919	15176	122	45	77	0	1	4	728	141.3	234.5	7
10	18	30	15919	0	2	335	30	15917	15063	84	0	84	0	0	4	728	136.1	230.8	7
10	19	30	15917	2	5	138	30	15917	15084	168	77	91	0	1	4	728	140.5	238.8	7
10	20	30	15917	0	5	395	30	15916	15168	116	28	88	0	0	4	728	137.2	241	7
10	21	30	15916	1	3	245	31	15916	15101	103	20	83	1	0	4	728	135.2	234	7
11	1	59	14824	6	5	213	59	14819	13389	196	107	89	0	0	6	767.6	131.6	224.3	6
11	2	59	14819	5	4	254	59	14810	12690	170	118	52	0	0	6	767.6	135.8	233.9	6
11	3	59	14810	9	2	128	60	14797	14001	221	105	116	0	0	6	767.6	132.3	218.6	6
11	4	60	14797	13	3	356	60	14789	14051	174	96	78	0	0	6	767.6	124.2	217.8	6
11	5	60	14789	8	5	249	60	14782	11993	208	116	92	0	0	6	767.6	147.3	225.2	6
11	6	60	14782	7	7	403	60	14774	13336	198	99	99	0	0	6	767.6	135.6	225.6	6
11	7	60	14774	8	5	302	60	14767	12810	330	102	228	0	0	6	767.6	135.7	217.1	6
11	8	60	14767	7	4	217	60	14759	14500	205	115	90	0	0	6	767.6	129.1	223.6	6
11	9	60	14759	8	5	314	60	14751	12726	165	117	48	0	0	6	767.6	131.3	226.6	6
11	10	60	14751	8	5	496	61	14744	13364	350	96	254	0	0	6	767.6	127.6	221.6	6
11	11	61	14744	7	6	304	61	14737	13337	195	100	95	0	0	6	767.6	129.5	222.7	6
11	12	61	14737	7	7	289	61	14731	12875	161	97	64	0	0	6	767.6	130.1	186.5	6
11	13	61	14731	6	5	221	61	14724	14327	382	99	283	0	0	6	767.6	129.2	207.2	6
11	14	61	14724	7	5	354	61	14719	12492	205	88	117	0	0	6	767.6	140.5	181.3	6
11	15	61	14719	5	3	331	61	14715	12818	190	106	84	0	0	6	767.6	139.4	208.6	6
11	16	61	14715	4	5	309	61	14711	13197	247	116	131	0	0	6	767.6	138	218.2	6
11	17	61	14711	4	1	251	62	14705	13620	203	102	101	0	0	6	767.6	135.9	215.6	6
11	18	62	14705	6	2	353	62	14698	12960	188	81	107	0	0	6	767.6	128.3	201.1	6
11	19	62	14698	7	4	246	62	14693	12403	139	82	57	0	0	6	767.6	138.3	215.3	6
11	20	62	14693	5	2	261	62	14684	13072	172	96	76	0	0	6	767.6	136.1	215.2	6
11	21	62	14684	9	4	230	62	14677	13467	230	85	145	0	0	6	767.6	137.6	214.3	6
12	1	30	7590	0	2	9	30	7590	7180	165	127	38	0	0	6	337.5	140.4	132	6
12	2	30	7590	0	7	512	30	7589	7226	185	148	37	0	0	6	337.5	126.1	210.4	6
12	3	30	7589	1	7	691	30	7589	7251	172	134	38	0	0	6	337.5	138.2	229.9	6
12	4	30	7589	0	5	239	30	7589	7249	163	111	52	0	0	6	337.5	131	209.2	6
12	5	30	7589	0	6	415	30	7589	7195	142	107	35	0	0	6	337.5	151.3	213.1	6
12	6	30	7589	0	7	409	31	7587	7223	159	121	38	0	0	6	337.5	135.5	210.8	6
12	7	31	7587	2	8	384	31	7587	7189	124	91	33	1	0	6	337.5	128	206.9	6
12	8	31	7587	0	12	671	31	7587	7203	150	112	38	0	0	6	337.5	133.8	211.2	6
12	9	31	7587	0	12	622	31	7587	7196	122	82	40	0	0	6	337.5	133.4	217.3	6
12	10	31	7587	0	10	569	31	7586	7235	178	133	45	0	0	6	337.5	133.2	227.4	6
12	11	31	7586	1	11	555	31	7586	7190	144	107	37	0	0	6	337.5	129.6	211.8	6
12	12	31	7586	0	11	621	31	7586	7197	164	128	36	0	0	6	337.5	129.8	215.4	6
12	13	31	7586	0	8	426	32	7586	7190	161	126	35	0	0	6	337.5	129.2	216.8	6
12	14	32	7586	0	8	469	32	7586	7204	151	113	38	0	0	6	337.5	124.6	215.5	6
12	15	32	7586	0	9	373	32	7585	7190	139	103	36	0	0	6	337.5	127.3	210.3	6
12	16	32	7585	1	12	714	32	7585	7225	152	121	31	0	0	6	337.5	139.8	205.1	6
12	17	32	7585	0	6	432	32	7585	7203	171	138	33	0	0	6	337.5	136.8	246.5	6
12	18	32	7585	0	10	498	32	7583	7264	181	138	43	0	0	6	337.5	124.8	221.9	6
12	19	32	7583	2	7	402	32	7583	7287	150	127	23	1	0	6	337.5	138.5	222.5	6
12	20	32	7583	0	5	514	33	7583	7245	143	106	37	0	0	6	337.5	133.3	222.5	6
12	21	33	7583	0	9	428	33	7583	7234	133	101	32	0	0	6	337.5	133.7	218.4	6
