# Supplementary material for: The effect of piling behavior on the production and mortality of free-range laying hens
Source: Poult Sci. 2023 Aug 5;102(10):102989. doi: 10.1016/j.psj.2023.102989 (PMC10465951; doi:10.1016/j.psj.2023.102989)
Supplement: Supplementary file 2 [file mmc2.zip › Code.R]

require(readxl)
require(brms)
library(tidyr)
library(dplyr)
library(ggplot2)
require(car)
require(lme4)

#Set the working directory to wherever the data file "piling_data_anon_osf" has been saved
setwd("")

####RESCALE AND REMOVE DATA####
#Read in the data
Data <- read.csv(file = "piling_data_anon_osf")

#Check the structure of the data
str(Data)

#Change characters to integers
Data$Number_Piles <- as.numeric(Data$Number_Piles)
Data$Pile_Duration <- as.integer(Data$Pile_Duration)

#Change farm ID to a factor
Data$Flock <- as.factor(Data$Flock)

#Rescale the flock size by dividing by 1000 birds
Data[, "Size_rescaled"] <- Data$Flock_Size_Production/1000
Data[, "Mort_size_rescaled"] <- Data$Flock_Size_Mortality/1000

#Rescale the piling duration to every 15 mins
Data[, "Duration_rescaled"] <- Data$Pile_Duration/15

#Rescale the number of eggs by dividing by 1000
Data[, "Eggs_rescaled"] <- Data$Number_Eggs/1000

#Make a variable for young flocks in the data (18 and 19 weeks at the start of data collection)
young_flocks <- c("7", "8", "4")

#Remove young flocks which haven't yet started laying
old_flocks <- subset(Data, !(Data$Flock %in% young_flocks))

#Calculate the number of eggs laid per hen
old_flocks[, "Eggs_per_hen"] <- old_flocks$Number_Eggs/old_flocks$Flock_Size_Production

#Subset the data for instances where there is piling
piling <- subset(old_flocks, Pile_Duration > 0)

#Find data where there are no smothers
no_smother <- subset(Data, Data$Smother < 1)

#Remove an outlier where birds were taken away for a research trial but were automatically calculated as mortality
no_smother <- subset(no_smother, no_smother$Mortality < 300)

no_smother_pile <- subset(no_smother, no_smother$Number_Piles > 0)

####MODELS####
####Number of eggs by number of piles model####
egg_model_num <- brm(
  formula = Number_Eggs ~ 1 + Number_Piles +  Day + offset(log(Size_rescaled)) + (1|Flock),
  data = old_flocks,
  family = poisson,
  cores = 4,
  warmup = 2500,
  iter = 5000,
  prior = prior(student_t(3, -0.4, 5), coef = Day),
  file = "egg_model_num_final_may"
)
print(summary(egg_model_num), digits = 5)
conditional_effects(egg_model_num)

####Number of seconds by number of piles model####
seconds_model_num <- brm(
  formula = Number_Seconds ~ 1 + Number_Piles + Day + offset(log(Eggs_rescaled)) + (1|Flock),
  data = old_flocks,
  family = poisson,
  warmup = 2500,
  iter = 5000,
  cores = 4,
  #control = list(adapt_delta = 0.99),
  file = "seconds_model_num_final_may"
)
print(summary(seconds_model_num), digits = 5)
conditional_effects(seconds_model_num)

####Number of eggs by duration of piles model####
eggs_model_dur <- brm(
  formula = Number_Eggs ~ 1 + Duration_rescaled + Day + offset(log(Size_rescaled)) + (1|Flock),
  data = piling,
  family = poisson,
  warmup = 2500,
  iter = 5000,
  cores = 4,
  prior = prior(student_t(3, -0.4, 5), coef = Day),
  #control = list(adapt_delta = 0.99),
  file = "eggs_model_dur_final_may"
)
print(summary(eggs_model_dur), digits = 5)
conditional_effects(eggs_model_dur)


####Number of seconds by duration of piles model####
seconds_model_dur <- brm(
  formula = Number_Seconds ~ 1 + Duration_rescaled + Day + offset(log(Eggs_rescaled)) + (1|Flock),
  data = piling,
  family = poisson,
  warmup = 2500,
  iter = 5000,
  cores = 4,
  #control = list(adapt_delta = 0.99),
  file = "seconds_model_dur_final_may"
)
print(summary(seconds_model_dur), digits = 5)


####Number of mortalities by number of piling events model####
mort_model_num <- brm(
  formula = Mortality ~ 1 + Number_Piles + Day + offset(log(Mort_size_rescaled)) + (1|Flock),
  data = no_smother,
  family = poisson,
  warmup = 2500,
  iter = 5000,
  cores = 4,
  prior = prior(student_t(3, -0.2, 1), coef = Day),
  file = "mort_model_num_final_may"
)
print(summary(mort_model_num), digits = 5)

####Number of mortalities by number of duration of piles model####
mort_model_dur <- brm(
  formula = Mortality ~ 1 + Duration_rescaled + Day + offset(log(Mort_size_rescaled)) + (1|Flock),
  data = no_smother_pile,
  family = poisson,
  warmup = 2500,
  iter = 5000,
  cores = 4,
  prior = prior(student_t(3, -0.2, 1), coef = Day),
  file = "mort_model_dur_final_may"
)
print(summary(mort_model_dur), digits = 5)
conditional_effects(mort_model_dur)


####MODEL PLOTS####
####Number of piling events####
#Highest density interval function
hdi <- function(x) coda::HPDinterval(coda::as.mcmc(x))

ps_eggs_num <- as.data.frame(as.matrix(egg_model_num))
ps_seconds_num <- as.data.frame(as.matrix(seconds_model_num))

#The intercepts
Egg_num_int <- ps_eggs_num$b_Intercept
Sec_num_int <- ps_seconds_num$b_Intercept

#Random intercepts
Egg_num_RI <- ps_eggs_num$sd_Flock__Intercept
Sec_num_RI <- ps_seconds_num$sd_Flock__Intercept

#The effect of number of piles
eggs_np <- ps_eggs_num$b_Number_Piles
sec_np <- ps_seconds_num$b_Number_Piles

####The effect of number of piles on number of eggs and number of seconds####
#Create a grid of pile numbers, using min and max values from raw data
np_grid <- seq(min(old_flocks$Number_Piles),max(old_flocks$Number_Piles), length.out = 10)

#Apply linear model
eggs_np_mod <- sapply(np_grid, FUN = function(x) exp(Egg_num_int + eggs_np*x))
sec_np_mod <- sapply(np_grid, FUN = function(x) exp(Sec_num_int + sec_np*x))

#Create farm intercept
eggs_farm_int <- rnorm(4e4, mean = 0, sd = Egg_num_RI)
sec_farm_int <- rnorm(4e4, mean = 0, sd = Sec_num_RI)

#Add in farm intercept
eggs_np_var <- sapply(np_grid, FUN = function(x) exp(Egg_num_int + eggs_farm_int + eggs_np*x))
sec_np_var <- sapply(np_grid, FUN = function(x) exp(Sec_num_int + sec_farm_int + sec_np*x))

eggs_np_means <- apply(eggs_np_mod, 2, mean)
eggs_np_hdi <- apply(eggs_np_mod, 2, hdi)

sec_np_means <- apply(sec_np_mod, 2, mean)
sec_np_hdi <- apply(sec_np_mod, 2, hdi)

####The effect of duration of piles on the number of seconds####
#The models
ps_seconds_d <- as.data.frame(as.matrix(seconds_model_dur))
ps_eggs_d <- as.data.frame(as.matrix(eggs_model_dur))

#The intercepts
Sec_int_dur <- ps_seconds_d$b_Intercept
Egg_int_dur <- ps_eggs_d$b_Intercept

#Random intercepts
Sec_RI_dur <- ps_seconds_d$sd_Flock__Intercept
Egg_RI_dur <- ps_eggs_d$sd_Flock__Intercept
#The effect of duration
Sec_dp <- ps_seconds_d$b_Duration_rescaled
Egg_dp <- ps_eggs_d$b_Duration_rescaled

#The effect of the duration of piles on number of seconds####
#Create a grid of pile durations, using min and max values from raw data
dp_grid <- seq(min(piling$Pile_Duration/15),max(piling$Pile_Duration/15), length.out = 50)

#Apply linear model
sec_dp_mod <- sapply(dp_grid, FUN = function(x) exp(Sec_int_dur + Sec_dp*x))
egg_dp_mod <- sapply(dp_grid, FUN = function(x) exp(Egg_int_dur + Egg_dp*x))

#Create farm intercept
sec_farm_int_dp <- rnorm(4e4, mean = 0, sd = Sec_RI_dur)
egg_farm_int_dp <- rnorm(4e4, mean = 0, sd = Egg_RI_dur)

#Add in farm intercept
sec_dp_var <- sapply(dp_grid, FUN = function(x) exp(Sec_int_dur + sec_farm_int_dp + Sec_dp*x))
sec_dp_means <- apply(sec_dp_mod, 2, mean)
sec_dp_hdi <- apply(sec_dp_mod, 2, hdi)

egg_dp_var <- sapply(dp_grid, FUN = function(x) exp(Egg_int_dur + egg_farm_int_dp + Egg_dp*x))
egg_dp_means <- apply(egg_dp_mod, 2, mean)
egg_dp_hdi <- apply(egg_dp_mod, 2, hdi)

#Plot everything together and save as a pdf
####All plots in one panel####
pdf("Production_plots_may.pdf")
par(mfrow = c(1,1))
#Plot for the number of eggs by number of piles
plot(np_grid, eggs_np_means, type = "n", 
     xlab = "No. of piling events",
     ylab = "No. of eggs per 1000 hens",
     ylim = c(min = 700, max = 1000))
for(i in sample(1:nrow(eggs_np_var), 100, replace = FALSE)){
  lines(np_grid, eggs_np_var[i,], lwd = 0.2, col = "grey")
}
lines(np_grid, eggs_np_means, lwd = 2)
lines(np_grid, eggs_np_hdi[1,], lty = 2, lwd = 2)
lines(np_grid, eggs_np_hdi[2,], lty = 2, lwd = 2)

#
#plot((dp_grid*15), egg_dp_means, type = "n", 
#     xlab = "Duration of piling events (minutes)",
#     ylab = "No. of eggs per 1000 hens",
#     ylim = c(min = 700, max = 1000))
#for(i in sample(1:nrow(egg_dp_var), 100, replace = FALSE)){
#  lines((dp_grid*15), egg_dp_var[i,], lwd = 0.2, col = "grey")
#}
#
#lines((dp_grid*15), egg_dp_means, lwd = 2)
#lines((dp_grid*15), egg_dp_hdi[1,], lty = 2, lwd = 2)
#lines((dp_grid*15), egg_dp_hdi[2,], lty = 2, lwd = 2)


#Plot for seconds by number of piles
#plot(np_grid, sec_np_means, type = "n", 
#     xlab = "No. of piling events",
#     ylab = "No. of grade B eggs per 1000 hens",
#     ylim = c(min = 0, max = 200))
#for(i in sample(1:nrow(sec_np_var), 100, replace = FALSE)){
#  lines(np_grid, sec_np_var[i,], lwd = 0.2, col = "grey")
#}
#lines(np_grid, sec_np_means, lwd = 2)
#lines(np_grid, sec_np_hdi[1,], lty = 2, lwd = 2)
#lines(np_grid, sec_np_hdi[2,], lty = 2, lwd = 2)

#Plot for seconds by duration
plot((dp_grid*15), sec_dp_means, type = "n", 
     xlab = "Duration of piling events (minutes)",
     ylab = "No. of grade B eggs per 1000 hens",
     ylim = c(min = 0, max = 200))
for(i in sample(1:nrow(sec_dp_var), 100, replace = FALSE)){
  lines((dp_grid*15), sec_dp_var[i,], lwd = 0.2, col = "grey")
}

lines((dp_grid*15), sec_dp_means, lwd = 2)
lines((dp_grid*15), sec_dp_hdi[1,], lty = 2, lwd = 2)
lines((dp_grid*15), sec_dp_hdi[2,], lty = 2, lwd = 2)

dev.off()

####Plots for hypothesis 3####
setwd("C:/Users/nhg42/OneDrive - Newcastle University/Smothering/Data")
Data <- read.csv("Piling_times.csv")
Data$No_piles <- as.integer(Data$No_piles)
str(Data)

#Subset for the timepoints where we have piling happening
Piling <- subset(Data, Data$No_piles > 0)
Piling[, "Short_time"] <- substr(Piling$Time, 1, 5)

#Sum the number of piles per timepoint, per flock
x <- aggregate(Piling$No_piles ~ Piling$Short_time + Piling$Flock,
               data = Piling,
               FUN = sum)


y <- aggregate(Piling$No_piles ~ Piling$Short_time,
               data = Piling,
               FUN = sum)

colnames(y)[1:2] <- c("Time", "No_piles")

ggplot(data = y, aes(x = Time, y = No_piles)) +
  geom_col()+
  labs(x = "Time of day", y = "Number of piling events") +
  theme_bw() + theme(panel.border = element_blank(), panel.grid.major = element_blank(),
                     panel.grid.minor = element_blank(), axis.line = element_line(colour = "black"),
                     axis.text = element_text(size = 15), axis.title = element_text(size = 20))

#Change the column names
colnames(x)[1:3] <- c("Time", "Flock", "No_piles")

#Plot a graph of no. piles vs timepoint for each flock
ggplot(data = x, aes(x = Time, y = No_piles)) +
  geom_col()+
  facet_wrap( ~ Flock) +
  labs(x = "Time of day", y = "Number of piling events") +
  theme(axis.text.x = element_text(angle = 90, vjust = 0.5, hjust=1),
        panel.border = element_blank(), panel.grid.major = element_blank(),
        panel.grid.minor = element_blank(), axis.line = element_line(colour = "black"),
        axis.text = element_text(size = 15), axis.title = element_text(size = 20))


####Plots to assess the relationship between number of piles and the types of seconds####
ggplot(data = old_flocks, aes(x = Number_Piles, y = Perc_sec, color = Piling_binary))+
  geom_point(size = 2)+
  facet_wrap(~Flock)

ggplot(data = old_flocks, aes(x = Number_Piles, y = Perc_floor, color = Piling_binary))+
  geom_point(size = 2)+
  facet_wrap(~Flock)

ggplot(data = piling, aes(x = Pile_Duration, y = Perc_floor))+
  geom_point(size = 2)+
  facet_wrap(~Flock)

mean_sec_flock <- aggregate(cbind(Perc_sec, Perc_floor) ~ Flock + Piling_binary,
                            data = Data,
                            FUN = mean)

ggplot(data = mean_sec_flock, aes(x = Piling_bin, y = Perc_floor, color = Flock))+
  geom_point()


####Plots to look into the impact of 4 vs 6 cameras####

cbPalette <- c("#999999", "#000000", "#999966", "#56B4E9", "#FFCCCC", "#CC0033", "#E69F00", "#009E73", "#F0E442", "#0072B2", "#D55E00", "#CC79A7")

ggplot(Data, aes(x = Litter_m2_per_cam, y = Number_Piles, color = Flock)) +
  scale_color_manual(values=cbPalette) +
  labs(x = "Litter area (m2) per camera", y = "Number of piling events") +
  theme(panel.grid.major = element_blank(), panel.grid.minor = element_blank(),
        panel.background = element_blank(), axis.line = element_line(colour = "black")) +
  geom_count(aes(size = after_stat(prop)))

####Plots to look at the effect of feed belt runs on piling####

Data$Number_Feeds <- as.factor(Data$Number_Feeds)

ggplot(data = Data, aes(x = Number_Feeds, y = Number_Piles))+
  geom_boxplot()

ggplot(data = Data, aes(x = Number_Feeds, y = Number_Piles, color = Flock))+
  geom_count(aes(size = after_stat(prop)))
#facet_wrap(~Flock)

ggplot(data = Data, aes(x = Number_Feeds, y = Pile_Duration))+
  geom_boxplot()

####Plots to look at floor eggs####
Data$Piling_binary
ggplot(old_flocks, aes(x = Perc_sec, y = Perc_floor, color = Piling_binary))+
  geom_point()

ggplot(old_flocks, aes(x = Piling_binary, y = Perc_floor))+
  geom_boxplot()

ggplot(old_flocks, aes(x = Number_Piles, y = Perc_floor))+
  labs(x = "Number of piling events", y = "% of Grade B eggs which are floor eggs") +
  theme(panel.grid.major = element_blank(), panel.grid.minor = element_blank(),
        panel.background = element_blank(), axis.line = element_line(colour = "black")) +
  geom_point(size = 2)+
  facet_wrap(~Flock)
