# Supplementary material for: The effect of piling behavior on the production and mortality of free-range laying hens
Source: Poult Sci. 2023 Aug 5;102(10):102989. doi: 10.1016/j.psj.2023.102989 (PMC10465951; doi:10.1016/j.psj.2023.102989)
Supplement: Supplementary file 2 [file mmc2.zip › Read_me.txt]

Analysis_Data.csv

Flock = Number given to identify different flocks
Day = Study day
Age_Mortality = The age of the flock in weeks, relating to mortality data
Flock_Size_Mortality = Number of birds in the flock, relating to mortality data
Mortality = Number of deaths on a given day
Number_Piles = The number of piles on a given day
Pile_Duration = The duration of piling on a given day in minutes
Age_Production = The age of the flock in weeks, relating to production data which is +1 days from the rest
Flock_Size_Production = The number of birds in the flock, relating to production data
Number_Eggs = Total number of eggs of all grades laid on a given day
Number_Seconds = Total number of second grade eggs laid on a given day
Floor_Seconds = The number of eggs that were laid on the floor, giving them a second grade
Other_Seconds = The number of eggs that were given a second grade for reasons other than being laid on the floor
Smother = Binary categorisation of whether or not there had been a smother on that day
Missing_data = Binary categorisation of whether or not there was missing data for a given day
No_cameras = The number of cameras used to collect pile data
Floor_Area/Cam = The floor area of the shed divided by the number of cameras used to record piling data to give an area in m^2
Feed (g/bird) = The amount of feed consumed per bird
Water (ml/bird) = The amount of water consumed per bird
Number_Feeds = The number of times the feed belt ran per day
